# Supplementary material for: Postoperative ischemia and neurological deficits after glioma resection: A systematic review and meta-analysis
Source: Neurooncol Pract. 2025 Dec 16;13(3):452–64. doi: 10.1093/nop/npaf122 (PMC13161909; doi:10.1093/nop/npaf122)
Supplement: npaf122_Supplementary_Data [file npaf122_supplementary_data.zip]

Archive with 5 entries (4 files):
- npaf122_Supplementary_Data/
- npaf122_Supplementary_Data/Glioma_ischemia_review_-_Supplementary_Materials.docx
- npaf122_Supplementary_Data/Glioma_ischemia_review_-_Tables_Rebuttal.docx
- npaf122_Supplementary_Data/Ischemia review - Figure 2.tif
- npaf122_Supplementary_Data/Ischemia review - Figure 3.tif
